# Supplementary material for: Hypoglossal Nerve Stimulation Therapy for Pediatric Obstructive Sleep Apnea: A Meta-Analysis
Source: Biomedicines. 2026 Mar 28;14(4):770. doi: 10.3390/biomedicines14040770 (PMC13113668; doi:10.3390/biomedicines14040770)
Supplement: Supplementary file 1 [file biomedicines-14-00770-s001.zip]

Archive with 1 entries (1 files):
- biomedicines-4184223-supplementary.pdf
